# Supplementary material for: Genomic Characterization of the Honeybee–Probiotic Strain Ligilactobacillus salivarius A3iob
Source: Animals (Basel). 2025 Sep 5;15(17):2606. doi: 10.3390/ani15172606 (PMC12427466; doi:10.3390/ani15172606)
Supplement: Supplementary file 1 [file animals-15-02606-s001.zip]

Archive with 1 entries (1 files):
- animals-3810125-supplementary.pdf
